# Supplementary material for: Broad Whitefish (Coregonus nasus) isotopic niches: Stable isotopes reveal diverse foraging strategies and habitat use in Arctic Alaska
Source: PLoS One. 2022 Jul 26;17(7):e0270474. doi: 10.1371/journal.pone.0270474 (PMC9321764; doi:10.1371/journal.pone.0270474)
Supplement: S1 File — (XLSX) [file pone.0270474.s006.xlsx]

## Sheet: data
ID	SampleName	Location	Tissue	d15N	d13C	PerN	PerC	CtoN	dD	d18O	Fork_mm	Fork_cm	Weight_g	Age	Sex	GSI	Gonad.Weight_g	Kiljunen.et.al.d13C.adjustment	Post.et.al.lipid
1	1	Puviksuk	Muscle	8.42	-25.52	14.44	46.48	3.22	-201.35	6.03	470	47	1130	12	F	1.01	11.4	-24.9212	2.7728
2	2	Puviksuk	Muscle	9.66	-25.76	14.25	46.87	3.29	-198.03	8.55	470	47	1200	12	M	NA	NA	-25.1139	3.2796
3	3	Puviksuk	Muscle	9.35	-24.61	14.21	46.77	3.29	-193.51	7.38	510	51	1620	15	F	9.25	149.8	-23.9639	3.2796
4	4	Puviksuk	Muscle	11.36	-24.65	14.35	46.71	3.26	-177.46	8.2	480	48	1300	15	F	7.38	96	-24.0242	3.0624
5	5	Puviksuk	Muscle	10.38	-25.75	14.11	45.89	3.25	-179.92	7.1	470	47	1320	18	F	1.3	17.1	-25.1309	2.99
6	6	Puviksuk	Muscle	8.03	-23.76	13.94	45.72	3.28	-195.22	7.1	500	50	1600	18	F	1.74	27.8	-23.1207	3.2072
7	7	Puviksuk	Muscle	8.84	-26.27	14.66	47.03	3.21	-190.61	7.31	470	47	1340	18	M	NA	NA	-25.678	2.7004
8	8	Puviksuk	Muscle	8.2	-25.07	14.36	46.75	3.26	-203.9	6.23	485	48.5	1040	NA	F	1.2	12.5	-24.4442	3.0624
9	9	Puviksuk	Muscle	9.09	-22.88	14.01	46.25	3.3	-193.93	7.7	460	46	1300	18	F	7.15	93	-22.2272	3.352
10	10	Puviksuk	Muscle	11.05	-27.62	13.99	45.96	3.29	-186.6	8.51	420	42	960	11	M	NA	NA	-26.9739	3.2796
11	11	Puviksuk	Muscle	10.31	-24.98	14.37	46.48	3.23	-194.64	6.45	420	42	900	17	U	NA	NA	-24.3745	2.8452
12	12	Puviksuk	Muscle	13.1	-23.06	13.98	45.32	3.24	-158.89	9.27	430	43	920	16	F	8.14	74.9	-22.4477	2.9176
13	13	Puviksuk	Muscle	7.64	-26.04	14.09	45.65	3.24	-193.61	6.77	520	52	1700	17	M	NA	NA	-25.4277	2.9176
14	14	Puviksuk	Muscle	8.99	-24.7	14.21	46.58	3.28	-195.49	7.8	495	49.5	1480	19	F	8.21	121.5	-24.0607	3.2072
15	15	Puviksuk	Muscle	10.44	-29.48	14.02	46.07	3.29	-196.53	8.89	520	52	1620	29	F	6.2	100.5	-28.8339	3.2796
16	16	Puviksuk	Muscle	8.33	-26.85	13.96	46.44	3.33	-202.03	7.58	500	50	1460	21	F	7.26	106	-26.1769	3.5692
17	17	Puviksuk	Muscle	8.55	-27.13	14.19	46.4	3.27	-205.93	7.2	540	54	1720	32	M	NA	NA	-26.4974	3.1348
18	18	Puviksuk	Muscle	10.61	-28.85	13.18	44.96	3.41	-195.47	8.15	455	45.5	1310	15	M	NA	NA	-28.1232	4.1484
19	19	Puviksuk	Muscle	10.83	-26.99	13.76	45.64	3.32	-177.27	8.79	550	55	1890	20	M	NA	NA	-26.3237	3.4968
20	20	Puviksuk	Muscle	8.9	-25.22	14.5	46.27	3.19	-197.76	7.4	420	42	900	16	F	0.79	7.1	-24.6416	2.5556
21	21	Puviksuk	Muscle	8.95	-28.44	14.09	45.4	3.22	-213.26	8.06	455	45.5	950	8	M	NA	NA	-27.8412	2.7728
22	22	Puviksuk	Muscle	9.03	-26.67	9.87	32.17	3.26	-193.29	8.13	535	53.5	1960	21	F	7.52	147.4	-26.0442	3.0624
23	23	Puviksuk	Muscle	10.83	-27.5	13.98	45.5	3.25	-193.96	8.91	435	43.5	1000	13	M	NA	NA	-26.8809	2.99
24	24	Puviksuk	Muscle	10.72	-25.37	14.45	46.7	3.23	-186.03	8.32	435	43.5	980	15	F	0.67	6.6	-24.7645	2.8452
25	25	Puviksuk	Muscle	8.33	-22.85	13.99	45.65	3.26	-187.24	7.41	445	44.5	940	13	U	NA	NA	-22.2242	3.0624
26	26	Puviksuk	Muscle	9.18	-26.28	14.21	45.81	3.22	-207.97	6.7	440	44	960	12	U	NA	NA	-25.6812	2.7728
27	27	Puviksuk	Muscle	11.52	-28.4	13.79	45.57	3.3	-183.57	9.44	460	46	960	13	F	1.76	16.9	-27.7472	3.352
28	28	Puviksuk	Muscle	10	-26.36	14.25	47.11	3.31	-181.18	10.38	450	45	1100	18	M	NA	NA	-25.7004	3.4244
29	29	Puviksuk	Muscle	9.02	-24.46	13.98	46.95	3.36	-191.05	9.83	520	52	2060	21	M	NA	NA	-23.7667	3.7864
30	31	Puviksuk	Muscle	10.81	-27.27	13.58	45.47	3.35	-186.34	9.67	450	45	1400	17	M	NA	NA	-26.5835	3.714
31	32	Puviksuk	Muscle	9.42	-25.64	14.46	46.35	3.21	-200.08	7.09	434	43.4	810	10	F	0.57	4.6	-25.048	2.7004
32	33	Puviksuk	Muscle	11.57	-25.65	12.83	41.65	3.25	-173.19	10.93	470	47	1180	19	F	7.5	88.5	-25.0309	2.99
33	34	Puviksuk	Muscle	9.69	-25.72	13.97	46.85	3.35	-184.3	8.12	530	53	1800	25	M	NA	NA	-25.0335	3.714
34	35	Puviksuk	Muscle	11.17	-25.78	13.29	45.76	3.44	-166.52	9.8	500	50	1330	21	M	NA	NA	-25.033	4.3656
35	36	Puviksuk	Muscle	10.1	-24.79	13.92	46.64	3.35	-175.73	9.81	465	46.5	1300	13	M	NA	NA	-24.1035	3.714
36	37	Puviksuk	Muscle	9.12	-24.94	14.07	46.29	3.29	-186.01	7.16	535	53.5	1760	25	M	NA	NA	-24.2939	3.2796
37	38	Puviksuk	Muscle	10.7	-25.5	11.6	42.5	3.7	-173.7	10.21	480	48	1600	18	F	6.34	101.5	-24.58	6.248
38	39	Puviksuk	Muscle	8.4	-25.7	14.2	46	3.2	-197.08	7.93	510	51	1440	17	M	NA	NA	-25.1148	2.628
39	40	Puviksuk	Muscle	8.7	-27.6	14.1	46.4	3.3	-188.65	7.69	490	49	1320	NA	F	11.25	148.5	-26.9472	3.352
40	41	Puviksuk	Muscle	11.6	-25.5	14.3	46.5	3.3	-172.52	8.28	455	45.5	990	13	F	0.61	6	-24.8472	3.352
41	42	Puviksuk	Muscle	10.5	-32.4	13.9	44.1	3.2	-206.16	5.85	460	46	1030	9	F	0.85	8.8	-31.8148	2.628
42	43	Puviksuk	Muscle	10.8	-30.6	14.3	47	3.3	-176.18	6.99	495	49.5	1240	24	M	NA	NA	-29.9472	3.352
43	44	Puviksuk	Muscle	10.6	-28.3	13	42.3	3.3	-187.47	7.91	430	43	1000	12	U	NA	NA	-27.6472	3.352
44	45	Puviksuk	Muscle	11.6	-29.1	14	46	3.3	-170.82	8.79	500	50	1280	13	M	NA	NA	-28.4472	3.352
45	46	Puviksuk	Muscle	9	-31	14	46.3	3.3	-190.75	5.31	460	46	960	20	F	1.77	17	-30.3472	3.352
46	47	Puviksuk	Muscle	8.2	-26.1	14.3	45.5	3.2	-181.18	6.1	480	48	1260	21	M	NA	NA	-25.5148	2.628
47	48	Puviksuk	Muscle	12	-25.7	14.3	45.8	3.2	-162.37	7.55	455	45.5	1160	16	F	8.02	93	-25.1148	2.628
48	49	Puviksuk	Muscle	9.8	-27.7	13.8	45.5	3.3	-185.61	6.94	465	46.5	1240	16	M	NA	NA	-27.0472	3.352
49	50	Puviksuk	Muscle	11.1	-27.8	14.1	46.6	3.3	-185.75	7.7	455	45.5	1340	17	F	6.65	89.1	-27.1472	3.352
50	51	Puviksuk	Muscle	11.1	-27.9	14.3	46	3.2	-193.36	5.67	430	43	1000	14	U	NA	NA	-27.3148	2.628
51	52	Puviksuk	Muscle	7.7	-26.8	10.9	35.1	3.2	-182.38	6.49	520	52	1740	25	M	NA	NA	-26.2148	2.628
52	53	Puviksuk	Muscle	7.8	-24.5	10.6	34.3	3.2	-184.77	5.63	510	51	1700	18	M	NA	NA	-23.9148	2.628
53	54	Puviksuk	Muscle	8.4	-26.6	13.9	45	3.2	-184.76	5.67	500	50	1580	21	F	9.72	153.6	-26.0148	2.628
54	55	Puviksuk	Muscle	8.6	-25.8	11.2	35.9	3.2	-176.42	6.31	485	48.5	1340	22	M	NA	NA	-25.2148	2.628
55	56	Puviksuk	Muscle	9.3	-29.2	14.4	46.6	3.2	-182.26	5.74	485	48.5	NA	28	F	NA	NA	-28.6148	2.628
56	58	Puviksuk	Muscle	10.2	-23.4	14.3	45.2	3.2	-188.85	6.97	395	39.5	640	12	U	NA	NA	-22.8148	2.628
57	59	Puviksuk	Muscle	12.6	-22.5	13.5	42.2	3.1	-164.4	8.59	375	37.5	NA	NA	U	NA	NA	-21.9828	1.904
58	1	Umiat	Muscle	7.6	-24.2	8.5	28.1	3.3	-191.78	6.89	620	62	3419	22	F	18.61	636.4	-23.5472	3.352
59	2	Umiat	Muscle	11.3	-31.1	14	46.8	3.3	-180.05	8.68	580	58	2588	22	F	16.21	419.7	-30.4472	3.352
60	3	Umiat	Muscle	8.2	-23.4	12.8	42.4	3.3	-171.04	4.58	610	61	3195	21	M	NA	NA	-22.7472	3.352
61	4	Umiat	Muscle	9.9	-26.4	14	47.5	3.4	-204.47	6.92	510	51	1320	21	F	17.2	282	-25.6799	4.076
62	5	Umiat	Muscle	11.1	-28.5	13.5	46.1	3.4	-200.59	7.94	450	45	2240	19	F	15.53	198.8	-27.7799	4.076
63	6	Umiat	Muscle	11	-31.2	13.5	46.4	3.4	-198.61	7.3	550	55	2220	10	F	2.47	32.6	-30.4799	4.076
64	7	Umiat	Muscle	10	-30.1	14.1	47.2	3.3	-194.4	8.39	530	53	1240	17	M	NA	NA	-29.4472	3.352
65	8	Umiat	Muscle	9.2	-31.5	13	41.9	3.2	-194.14	8.58	600	60	2982	37	F	12.91	581.1	-30.9148	2.628
66	9	Umiat	Muscle	11.9	-30.6	13.7	46.5	3.4	-197.12	7.34	550	55	1680	27	F	21.52	687.4	-29.8799	4.076
67	10	Umiat	Muscle	8.4	-23.7	13.6	46.4	3.4	-202.73	8.58	580	58	2588	24	M	NA	NA	-22.9799	4.076
68	11	Umiat	Muscle	8	-23.8	13.7	47.4	3.5	-196.37	8.67	630	63	3654	23	F	23.82	870.2	-23.0129	4.8
69	12	Umiat	Muscle	7.1	-25.4	13.8	47	3.4	-189.78	6.75	560	56	2240	24	F	23.3	603	-24.6799	4.076
70	13	Umiat	Muscle	8.8	-25.7	13.1	46.8	3.6	-185.01	10.13	650	65	4500	25	M	NA	NA	-24.8463	5.524
71	14	Umiat	Muscle	9.2	-27.4	14	46.2	3.3	-192.74	7.21	490	49	1600	20	F	16.36	261.8	-26.7472	3.352
72	15	Umiat	Muscle	9	-24	14	46.5	3.3	-180.1	7.96	545	54.5	2200	22	M	NA	NA	-23.3472	3.352
73	16	Umiat	Muscle	9.2	-26.7	13.9	46.2	3.3	-188.2	6.86	530	53	1660	21	M	NA	NA	-26.0472	3.352
74	17	Umiat	Muscle	8	-24.1	13.6	47.9	3.5	-201.86	7.07	580	58	2340	20	F	19.98	595.9	-23.3129	4.8
75	18	Umiat	Muscle	8.3	-26.5	13.7	44.8	3.3	-192.34	7.82	460	46	1280	27	M	NA	NA	-25.8472	3.352
76	19	Umiat	Muscle	8.7	-25.2	14	47.5	3.4	-187.32	6.72	490	49	1490	20	M	NA	NA	-24.4799	4.076
77	20	Umiat	Muscle	7.3	-23.5	14	46.5	3.3	-190.33	7.09	530	53	2000	13	M	NA	NA	-22.8472	3.352
78	23	Umiat	Muscle	8.9	-23.9	14.4	46.3	3.2	-175.31	8.62	610	61	3195	30	M	NA	NA	-23.3148	2.628
79	24	Umiat	Muscle	9.3	-24.7	14.2	47.3	3.3	-193.71	6.52	530	53	1320	14	M	NA	NA	-24.0472	3.352
80	25	Umiat	Muscle	8.1	-26.9	13.7	47.1	3.4	-194.06	6.93	500	50	1640	20	M	NA	NA	-26.1799	4.076
81	1	Itkillik	Muscle	8.7	-26.5	14.2	49.8	3.5	-201.49	7.07	670	67	3100	34	M	NA	NA	-25.7129	4.8
82	2	Itkillik	Muscle	8.9	-25	14.4	49	3.4	-210.75	5.86	505	50.5	1640	24	M	NA	NA	-24.2799	4.076
83	3	Itkillik	Muscle	11.7	-29.6	14.1	49.1	3.5	-174.97	8.72	525	52.5	1500	17	F	NA	NA	-28.8129	4.8
84	4	Itkillik	Muscle	8.8	-24.2	14.5	49.1	3.4	-200.52	7.76	546	54.6	1900	24	M	NA	NA	-23.4799	4.076
85	5	Itkillik	Muscle	9.3	-30.9	13.2	48.1	3.6	-237.62	6.45	590	59	3450	17	F	NA	NA	-30.0463	5.524
86	6	Itkillik	Muscle	9.4	-24.3	14.2	51.7	3.6	-220.24	6.98	590	59	3200	19	F	NA	NA	-23.4463	5.524
87	7	Itkillik	Muscle	6.6	-28.5	14.8	47.4	3.2	-210.9	5.34	575	57.5	3000	30	F	NA	NA	-27.9148	2.628
88	8	Itkillik	Muscle	9.7	-24.7	14.4	47.8	3.3	-187.55	7.94	582	58.2	3300	26	F	NA	NA	-24.0472	3.352
89	9	Itkillik	Muscle	9.7	-29.6	14.7	51.2	3.5	-192.46	5.46	490	49	1680	20	F	NA	NA	-28.8129	4.8
90	10	Itkillik	Muscle	9.7	-25.4	12.6	42.4	3.4	-186.53	7.18	530	53	1860	19	F	NA	NA	-24.6799	4.076
91	11	Itkillik	Muscle	8.1	-24.7	15	49.2	3.3	-197.69	5.4	510	51	1900	20	M	NA	NA	-24.0472	3.352
92	12	Itkillik	Muscle	9.9	-27	14.7	48	3.3	-205.6	6.12	520	52	1620	25	F	NA	NA	-26.3472	3.352
93	13	Itkillik	Muscle	8	-26.3	14.9	50.4	3.4	-207.78	5.18	610	61	3100	28	M	NA	NA	-25.5799	4.076
94	14	Itkillik	Muscle	11.5	-29.1	14.5	50.2	3.5	-192.33	7.4	545	54.5	1920	24	F	NA	NA	-28.3129	4.8
95	15	Itkillik	Muscle	9	-29.8	13.4	49.6	3.7	-220.54	5.07	474	47.4	1300	19	M	NA	NA	-28.88	6.248
96	16	Itkillik	Muscle	8.6	-30.1	14.5	49.9	3.4	-205.04	4.97	550	55	1960	18	M	NA	NA	-29.3799	4.076
97	17	Itkillik	Muscle	8.8	-23.7	14.2	50.1	3.5	-193.57	6.61	490	49	1600	21	M	NA	NA	-22.9129	4.8
1	1	Puviksuk	Liver	8.39	-27.07	11.25	45.86	4.07	NA	NA	470	47	1130	12	F	1.01	11.4	-25.9075	8.9268
2	2	Puviksuk	Liver	9.85	-28.23	10.51	48.74	4.64	NA	NA	470	47	1200	12	M	NA	NA	-26.7024	13.0536
3	3	Puviksuk	Liver	7.95	-25.59	12.19	47.09	3.86	NA	NA	510	51	1620	15	F	9.25	149.8	-24.5646	7.4064
4	4	Puviksuk	Liver	12.05	-23.49	12.09	46.38	3.84	NA	NA	480	48	1300	15	F	7.38	96	-22.4777	7.2616
5	5	Puviksuk	Liver	8.94	-28.54	11.08	45.16	4.08	NA	NA	470	47	1320	18	F	1.3	17.1	-27.371	8.9992
6	6	Puviksuk	Liver	7.57	-24.78	11.72	49.25	4.2	NA	NA	500	50	1600	18	F	1.74	27.8	-23.5333	9.868
7	7	Puviksuk	Liver	8.27	-27.96	11.82	47.84	4.05	NA	NA	470	47	1340	18	M	NA	NA	-26.8105	8.782
8	8	Puviksuk	Liver	7.87	-26.61	12.19	46.5	3.82	NA	NA	485	48.5	1040	NA	F	1.2	12.5	-25.6109	7.1168
9	9	Puviksuk	Liver	9.07	-23.76	11.79	46.58	3.95	NA	NA	460	46	1300	18	F	7.15	93	-22.6757	8.058
10	10	Puviksuk	Liver	10.78	-30.18	10.27	49.81	4.85	NA	NA	420	42	960	11	M	NA	NA	-28.5204	14.574
11	11	Puviksuk	Liver	9.58	-26.81	11.89	45.91	3.86	NA	NA	420	42	900	17	U	NA	NA	-25.7846	7.4064
12	12	Puviksuk	Liver	11.43	-23.47	12.4	46.22	3.73	NA	NA	430	43	920	16	F	8.14	74.9	-22.5302	6.4652
13	13	Puviksuk	Liver	7.21	-26.98	10.03	46.52	4.64	NA	NA	520	52	1700	17	M	NA	NA	-25.4524	13.0536
14	14	Puviksuk	Liver	7.6	-25.6	10.9	44.3	4.1	NA	NA	495	49.5	1480	19	F	8.21	121.5	-24.418	9.144
15	15	Puviksuk	Liver	9.8	-30.6	11.8	47.5	4	NA	NA	520	52	1620	29	F	6.2	100.5	-29.483	8.42
16	16	Puviksuk	Liver	7.4	-27.1	12	46	3.8	NA	NA	500	50	1460	21	F	7.26	106	-26.114	6.972
17	17	Puviksuk	Liver	7.4	-28.1	10.7	45.4	4.2	NA	NA	540	54	1720	32	M	NA	NA	-26.8533	9.868
18	18	Puviksuk	Liver	11.3	-30	11.4	46.2	4	NA	NA	455	45.5	1310	15	M	NA	NA	-28.883	8.42
19	19	Puviksuk	Liver	10.9	-26.5	8.2	43.1	5.3	NA	NA	550	55	1890	20	M	NA	NA	-24.562	17.832
20	20	Puviksuk	Liver	8.7	-27.4	11.7	47.6	4.1	NA	NA	420	42	900	16	F	0.79	7.1	-26.218	9.144
21	21	Puviksuk	Liver	9.4	-28.1	9.9	37.4	3.8	NA	NA	455	45.5	950	8	M	NA	NA	-27.114	6.972
22	22	Puviksuk	Liver	7.8	-27.5	11.7	45.3	3.9	NA	NA	535	53.5	1960	21	F	7.52	147.4	-26.4484	7.696
23	23	Puviksuk	Liver	11	-30.9	10.4	50.5	4.9	NA	NA	435	43.5	1000	13	M	NA	NA	-29.2092	14.936
24	24	Puviksuk	Liver	11.3	-26.8	11	48.2	4.4	NA	NA	435	43.5	980	15	F	0.67	6.6	-25.4249	11.316
25	25	Puviksuk	Liver	8.7	-23.7	11.7	47.1	4	NA	NA	445	44.5	940	13	U	NA	NA	-22.583	8.42
26	26	Puviksuk	Liver	9.1	-27.4	11.4	47.8	4.2	NA	NA	440	44	960	12	U	NA	NA	-26.1533	9.868
27	27	Puviksuk	Liver	NA	NA	NA	NA	NA	NA	NA	460	46	960	13	F	1.76	16.9	NA	NA
28	28	Puviksuk	Liver	9.1	-28.3	9.6	46.2	4.8	NA	NA	450	45	1100	18	M	NA	NA	-26.6717	14.212
29	29	Puviksuk	Liver	9.3	-24.5	11.2	46.5	4.1	NA	NA	520	52	2060	21	M	NA	NA	-23.318	9.144
30	31	Puviksuk	Liver	11.5	-29.1	8.7	46.1	5.3	NA	NA	450	45	1400	17	M	NA	NA	-27.162	17.832
31	32	Puviksuk	Liver	9.9	-27.5	11.3	47.4	4.2	NA	NA	434	43.4	810	10	F	0.57	4.6	-26.2533	9.868
32	33	Puviksuk	Liver	8.5	-26.9	10.9	46.3	4.3	NA	NA	470	47	1180	19	F	7.5	88.5	-25.589	10.592
33	34	Puviksuk	Liver	8.9	-26.7	9.8	46.1	4.7	NA	NA	530	53	1800	25	M	NA	NA	-25.1346	13.488
34	35	Puviksuk	Liver	7.2	-26.8	10.6	47.7	4.5	NA	NA	500	50	1330	21	M	NA	NA	-25.3612	12.04
35	36	Puviksuk	Liver	8.4	-26	7	44.2	6.3	NA	NA	465	46.5	1300	13	M	NA	NA	-23.4642	25.072
36	37	Puviksuk	Liver	8.7	-25.3	11.2	47.2	4.2	NA	NA	535	53.5	1760	25	M	NA	NA	-24.0533	9.868
37	38	Puviksuk	Liver	11.7	-26	11.8	47.7	4	NA	NA	480	48	1600	18	F	6.34	101.5	-24.883	8.42
38	39	Puviksuk	Liver	7.9	-27.2	10.7	47	4.4	NA	NA	510	51	1440	17	M	NA	NA	-25.8249	11.316
39	40	Puviksuk	Liver	9	-27.3	11.5	44.5	3.9	NA	NA	490	49	1320	NA	F	11.25	148.5	-26.2484	7.696
40	41	Puviksuk	Liver	10.8	-25.7	10.6	45.7	4.3	NA	NA	455	45.5	990	13	F	0.61	6	-24.389	10.592
41	42	Puviksuk	Liver	9.7	-31.8	12	47	3.9	NA	NA	460	46	1030	9	F	0.85	8.8	-30.7484	7.696
42	43	Puviksuk	Liver	9.3	-30.5	2.9	46.2	16	NA	NA	495	49.5	1240	24	M	NA	NA	-23.3403	95.3
43	44	Puviksuk	Liver	11.1	-30.9	11.8	49.4	4.2	NA	NA	430	43	1000	12	U	NA	NA	-29.6533	9.868
44	45	Puviksuk	Liver	10.9	-30.4	2.9	45.9	16	NA	NA	500	50	1280	13	M	NA	NA	-23.2403	95.3
45	46	Puviksuk	Liver	NA	NA	NA	NA	NA	NA	NA	460	46	960	20	F	1.77	17	NA	NA
46	47	Puviksuk	Liver	7.4	-26.8	11.9	46.8	3.9	NA	NA	480	48	1260	21	M	NA	NA	-25.7484	7.696
47	48	Puviksuk	Liver	11.3	-26.6	11.9	47.6	4	NA	NA	455	45.5	1160	16	F	8.02	93	-25.483	8.42
48	49	Puviksuk	Liver	9.9	-29.7	11.2	46.7	4.2	NA	NA	465	46.5	1240	16	M	NA	NA	-28.4533	9.868
49	50	Puviksuk	Liver	10.3	-30.7	11.5	49.2	4.3	NA	NA	455	45.5	1340	17	F	6.65	89.1	-29.389	10.592
50	51	Puviksuk	Liver	11.4	-30.9	11.3	49.5	4.4	NA	NA	430	43	1000	14	U	NA	NA	-29.5249	11.316
51	52	Puviksuk	Liver	7.6	-28.1	10.9	46.3	4.2	NA	NA	520	52	1740	25	M	NA	NA	-26.8533	9.868
52	53	Puviksuk	Liver	7.4	-25.1	10	45.2	4.5	NA	NA	510	51	1700	18	M	NA	NA	-23.6612	12.04
53	54	Puviksuk	Liver	6.9	-28	11.4	47	4.1	NA	NA	500	50	1580	21	F	9.72	153.6	-26.818	9.144
54	55	Puviksuk	Liver	NA	NA	NA	NA	NA	NA	NA	485	48.5	1340	22	M	NA	NA	NA	NA
55	56	Puviksuk	Liver	NA	NA	NA	NA	NA	NA	NA	485	48.5	NA	28	F	NA	NA	NA	NA
56	58	Puviksuk	Liver	10.7	-24.5	12	46	3.8	NA	NA	395	39.5	640	12	U	NA	NA	-23.514	6.972
57	59	Puviksuk	Liver	NA	NA	NA	NA	NA	NA	NA	375	37.5	NA	NA	U	NA	NA	NA	NA
58	1	Umiat	Liver	7	-25	11.6	47.5	4.1	NA	NA	620	62	3419	22	F	18.61	636.4	-23.818	9.144
59	2	Umiat	Liver	10.8	-32	10.8	48.7	4.5	NA	NA	580	58	2588	22	F	16.21	419.7	-30.5612	12.04
60	3	Umiat	Liver	9.7	-23.4	11.2	46.5	4.2	NA	NA	610	61	3195	21	M	NA	NA	-22.1533	9.868
61	4	Umiat	Liver	9.7	-27.5	11.4	45.6	4	NA	NA	510	51	1320	21	F	17.2	282	-26.383	8.42
62	5	Umiat	Liver	11.2	-30.1	12	47.1	3.9	NA	NA	450	45	2240	19	F	15.53	198.8	-29.0484	7.696
63	6	Umiat	Liver	11.7	-31.4	12.2	45.2	3.7	NA	NA	550	55	2220	10	F	2.47	32.6	-30.48	6.248
64	7	Umiat	Liver	10	-29.5	9.7	45.5	4.7	NA	NA	530	53	1240	17	M	NA	NA	-27.9346	13.488
65	8	Umiat	Liver	9.1	-31.5	12.1	47.1	3.9	NA	NA	600	60	2982	37	F	12.91	581.1	-30.4484	7.696
66	9	Umiat	Liver	11	-31.6	10.2	46.6	4.6	NA	NA	550	55	1680	27	F	21.52	687.4	-30.0977	12.764
67	10	Umiat	Liver	8.7	-24.3	12	46	3.8	NA	NA	580	58	2588	24	M	NA	NA	-23.314	6.972
68	11	Umiat	Liver	7.2	-24.1	11.6	47.1	4.1	NA	NA	630	63	3654	23	F	23.82	870.2	-22.918	9.144
69	12	Umiat	Liver	6.9	-25.6	11.8	47	4	NA	NA	560	56	2240	24	F	23.3	603	-24.483	8.42
70	13	Umiat	Liver	8.3	-26.4	9.6	46.4	4.8	NA	NA	650	65	4500	25	M	NA	NA	-24.7717	14.212
71	14	Umiat	Liver	8.1	-29.2	11.5	48.4	4.2	NA	NA	490	49	1600	20	F	16.36	261.8	-27.9533	9.868
72	15	Umiat	Liver	8.5	-24.8	8.8	46.4	5.3	NA	NA	545	54.5	2200	22	M	NA	NA	-22.862	17.832
73	16	Umiat	Liver	8.8	-27.4	10.5	47	4.5	NA	NA	530	53	1660	21	M	NA	NA	-25.9612	12.04
74	17	Umiat	Liver	7.6	-24.4	10.9	43.8	4	NA	NA	580	58	2340	20	F	19.98	595.9	-23.283	8.42
75	18	Umiat	Liver	8.8	-27.3	8.3	44.6	5.4	NA	NA	460	46	1280	27	M	NA	NA	-25.301	18.556
76	19	Umiat	Liver	8.6	-25.7	10.3	46.4	4.5	NA	NA	490	49	1490	20	M	NA	NA	-24.2612	12.04
77	20	Umiat	Liver	7.6	-25.1	9.2	45.1	4.9	NA	NA	530	53	2000	13	M	NA	NA	-23.4092	14.936
78	23	Umiat	Liver	8.6	-24.6	12.3	49.1	4	NA	NA	610	61	3195	30	M	NA	NA	-23.483	8.42
79	24	Umiat	Liver	8.9	-25.6	10.4	46	4.4	NA	NA	530	53	1320	14	M	NA	NA	-24.2249	11.316
80	25	Umiat	Liver	8.3	-27.9	9.5	44.6	4.7	NA	NA	500	50	1640	20	M	NA	NA	-26.3346	13.488
81	1	Itkillik	Liver	9.3	-27.7	7.5	45.9	6.1	NA	NA	670	67	3100	34	M	NA	NA	-25.2815	23.624
82	2	Itkillik	Liver	9.4	-26	9.9	50.1	5	NA	NA	505	50.5	1640	24	M	NA	NA	-24.247	15.66
83	3	Itkillik	Liver	11.2	-30.5	10.9	44.1	4.1	NA	NA	525	52.5	1500	17	F	NA	NA	-29.318	9.144
84	4	Itkillik	Liver	9.4	-25	8.5	46.8	5.5	NA	NA	546	54.6	1900	24	M	NA	NA	-22.9402	19.28
85	5	Itkillik	Liver	9.6	-30.5	11.2	43.1	3.8	NA	NA	590	59	3450	17	F	NA	NA	-29.514	6.972
86	6	Itkillik	Liver	8.6	-24.7	11	50.8	4.6	NA	NA	590	59	3200	19	F	NA	NA	-23.1977	12.764
87	7	Itkillik	Liver	6.9	-28.9	12.8	49.4	3.9	NA	NA	575	57.5	3000	30	F	NA	NA	-27.8484	7.696
88	8	Itkillik	Liver	9.3	-25	11.7	47.4	4.1	NA	NA	582	58.2	3300	26	F	NA	NA	-23.818	9.144
89	9	Itkillik	Liver	9	-30.3	11.5	45.5	3.9	NA	NA	490	49	1680	20	F	NA	NA	-29.2484	7.696
90	10	Itkillik	Liver	10.1	-26.2	11.1	50.7	4.6	NA	NA	530	53	1860	19	F	NA	NA	-24.6977	12.764
91	11	Itkillik	Liver	8.8	-27.1	5.2	41.3	8	NA	NA	510	51	1900	20	M	NA	NA	-23.6091	37.38
92	12	Itkillik	Liver	10	-27.9	11.7	47.2	4	NA	NA	520	52	1620	25	F	NA	NA	-26.783	8.42
93	13	Itkillik	Liver	8.5	-27.7	10.9	50.9	4.7	NA	NA	610	61	3100	28	M	NA	NA	-26.1346	13.488
94	14	Itkillik	Liver	11.3	-31	9	45.9	5.1	NA	NA	545	54.5	1920	24	F	NA	NA	-29.185	16.384
95	15	Itkillik	Liver	8.6	-30.3	9.4	55.4	5.9	NA	NA	474	47.4	1300	19	M	NA	NA	-28	22.176
96	16	Itkillik	Liver	8.4	-31	9.1	46.5	5.1	NA	NA	550	55	1960	18	M	NA	NA	-29.185	16.384
97	17	Itkillik	Liver	9.1	-25.2	6.4	44.4	6.9	NA	NA	490	49	1600	21	M	NA	NA	-22.3186	29.416
